# Supplementary material for: Secondary Somatic Mutations in G-Protein-Related Pathways and Mutation Signatures in Uveal Melanoma
Source: Cancers (Basel). 2019 Oct 30;11(11):1688. doi: 10.3390/cancers11111688 (PMC6896012; doi:10.3390/cancers11111688)
Supplement: Supplementary file 1 [file cancers-11-01688-s001.zip]

Archive with 2 entries (2 files):
- cancers-548928-Suppl_figures.pdf
- cancers-548928-Suppl_tables.xlsx
